# Supplementary material for: An Improved Genome-Wide Association Procedure Explores Gene–Allele Constitutions and Evolutionary Drives of Growth Period Traits in the Global Soybean Germplasm Population
Source: Int J Mol Sci. 2023 May 31;24(11):9570. doi: 10.3390/ijms24119570 (PMC10253808; doi:10.3390/ijms24119570)
Supplement: Supplementary file 1 [file ijms-24-09570-s001.zip]

Archive with 1 entries (1 files):
- ijms-2351213-supplementary.pdf
